# Supplementary material for: Predicting economics student retention in higher education: The effects of students’ economic competencies at the end of upper secondary school on their intention to leave their studies in economics
Source: PLoS One. 2020 Feb 5;15(2):e0228505. doi: 10.1371/journal.pone.0228505 (PMC7001938; doi:10.1371/journal.pone.0228505)
Supplement: S1 File — (ZIP) [file pone.0228505.s002.zip]

Archive with 7 entries (7 files):
- S1 Figure_Additional path diagrams.pdf
- S2 Table_Original Model.pdf
- S3 Table_Equivalent Model 1.pdf
- S4 Table_Equivalent Model 2.pdf
- S5 Table_Equivalent Model 3.pdf
- S6 Table_Equivalent Model 4.pdf
- S7 Table_Equivalent Model 5.pdf
