# Supplementary material for: Predicting economics student retention in higher education: The effects of students’ economic competencies at the end of upper secondary school on their intention to leave their studies in economics
Source: PLoS One. 2020 Feb 5;15(2):e0228505. doi: 10.1371/journal.pone.0228505 (PMC7001938; doi:10.1371/journal.pone.0228505)
Supplement: S1 Raw Data — (XLSX) [file pone.0228505.s003.xlsx]

## Sheet: data
S1 raw data
*Raw data on economic and further competencies and study success of Swiss students at the end of compulsory school (T1) up to their studies in economics (T2) from the SNF project " Economic Competencies of Students at Matura Level" (project number 130301) and the project "Economic Competencies and Study Success" (project number FP017/14) funded by the Baden-Württemberg Foundation.
*Analyses were supervised by Michael Jüttler at the University of Konstanz Germany
*Missing Values are coded with '-999999'
*Column	*Label	*Units
*A:	Identification Number of Student	Assigned number
*B:	Biological Sex	0="female", 1="male"
*C:	Individual weight	Estimated number (logistic regression)
*D:	Highest International Socio-Economic Index of Occupational Status	Calculated number
*E:	Weighted Likelihood Estimator for Economic Knowledge and Skills	Estimated number (IRT)
*F:	Weighted Likelihood Estimator for Cognitive Abilities	Estimated number (IRT)
*G:	Weighted Likelihood Estimator for Mathematics Skills	Estimated number (IRT)
*H:	Weighted Likelihood Estimator for Verbal Skills	Estimated number (IRT)
*I:	University Grade Point Average	Average Grades; Swiss Grading System: 6=very good, 5=good, 4=fair, 3=bad, 2=very bad, 1=insufficient
*J:	Identification Number of School Class	Assigned number
*K:	School Type	0="Baccalaureate School", 1=Federal Vocational Baccalaureate School
*L:	School Profile	0=Economic, 1=Non-economic
*M-Z:	Items on Attitude Towards Economics	1="fully disagree" to 5="fully agree"
*AA-AI:	Items on Value-oriented Dispostions regarding Economics	1="fully disagree" to 4="fully agree"
*AJ-AM:	Items on Intrinsic Motivation regarding Economics	1="fully disagree" to 4="fully agree"
*AN-AP:	Items on Interest in Economics	1="fully disagree" to 4="fully agree"
*AQ-AS:	Items on the Intention to Leave	1="fully disagree" to 5="fully agree"
*AT-AW	Items on Perceived Support by Family	1="fully disagree" to 5="fully agree"
*AX:	Prior Drop-out experiences	0=“retained/finished”, 1=“dropped out/changed”
*AY:	Identification Number of the University	Assigned number
*AZ-BC:	Items on Social Integration	1="fully disagree" to 5="fully agree"
*BD:	Semester completed	Asked by questionnaire
*BE:	Study program	0=“bachelor’s, 1=“master’s"
id_student	Sex	weight	hisei	WLE_W	WLE_KFT	WLE_M	WLE_V	UGPA	id_class	school_type	school_profile	atti_1	atti_2	atti_3	atti_4	atti_5	atti_6	atti_7	atti_8	atti_9	atti_10	atti_11	atti_12	atti_13	atti_14	value_1	value_2	value_3	value_4	value_5	value_6	value_7	value_8	value_9	intr_1	intr_2	intr_3	intr_4	inte_1	inte_2	inte_3	itl_1	itl_2	itl_3	sup_fa_1	sup_fa_2	sup_fa_3	sup_fa_4	prior_status
1105704	1	1.06036	43.33	0.00904	-999999	-999999	-999999	4.5	64	0	1	2	2	2	2	4	5	4	2	3	4	3	2	5	1	2	3	3	2	3	3	2	2	3	3	2	2	3	2	3	2	1	2	1	4	4	3	3	1
1105705	1	1.0663	81.92	0.3505	-999999	-999999	-999999	4.7	64	0	1	4	5	4	5	5	5	5	4	4	2	4	5	5	1	2	3	3	3	4	2	4	4	3	3	4	3	3	3	3	3	1	1	1	4	4	5	5	1
1106108	1	1.31252	57.03	1.07286	0.8042	-0.68921	-0.7704	4.6	67	0	1	4	5	4	4	4	4	5	4	4	1	4	2	5	1	3	3	2	4	3	3	3	3	2	3	4	2	4	3	3	2	1	1	1	4	4	4	4	0
1107604	1	1.09901	62.39	-0.20353	-999999	-999999	-999999	4.6	77	0	1	4	5	4	5	4	5	5	4	5	3	4	4	5	3	3	4	4	4	2	3	4	2	2	3	4	2	4	3	4	4	2	1	1	4	2	4	4	1
1107707	0	0.976207	50.73	0.24007	-999999	-999999	-999999	4.7	78	0	1	3	2	3	3	3	3	2	4	3	4	3	5	5	2	2	3	4	3	4	4	2	3	4	2	2	2	3	3	3	2	4	3	4	3	2	2	3	0
1107811	1	1.27196	57.03	0.02611	-999999	-999999	-999999	4.9	79	0	1	4	5	5	5	4	5	5	4	3	2	4	4	5	1	2	3	4	4	3	1	2	4	4	3	2	2	3	3	2	1	1	1	1	4	4	4	3	1
1107704	1	1.18169	74.66	0.63925	-999999	-999999	-999999	-999999	78	0	1	2	3	4	3	2	4	3	4	3	4	4	5	4	2	3	3	3	3	3	4	2	4	4	2	2	1	2	1	2	2	2	2	2	5	4	4	5	1
1000804	1	7.37105	71.29	-0.93153	1.0629	1.10747	-0.10337	4.5	3	0	0	-999999	-999999	-999999	-999999	-999999	-999999	-999999	-999999	-999999	-999999	-999999	-999999	-999999	-999999	-999999	-999999	-999999	-999999	-999999	-999999	-999999	-999999	-999999	-999999	-999999	-999999	-999999	-999999	-999999	-999999	1	1	1	5	5	5	5	1
1001010	1	0.708079	81.78	1.59238	0.90269	-0.16559	0.66399	5.3	5	0	1	4	3	4	3	3	4	4	3	3	4	3	3	4	2	2	4	4	3	4	2	2	3	3	3	4	3	4	3	4	3	3	1	2	5	4	3	5	1
1001102	1	0.830089	58.07	1.07165	0.8042	-0.09245	0.48923	5.4	6	0	1	5	5	4	5	4	5	5	5	5	1	5	4	5	3	4	3	4	3	4	3	3	4	3	4	4	3	3	3	3	4	2	1	1	4	3	4	4	1
1001112	0	1.16443	73.91	0.84361	-0.48853	-0.52088	-0.26835	4.98	6	0	1	3	4	3	5	4	5	5	4	4	3	3	3	5	1	3	3	3	3	3	2	2	4	3	3	3	1	3	2	3	4	3	2	1	5	5	5	5	0
1002509	0	9.39782	75.54	-0.20353	0.8042	-1.04521	-0.32154	5	13	0	0	1	2	3	3	3	3	2	1	1	4	1	1	5	3	3	3	3	3	4	2	2	3	3	2	2	3	1	2	2	3	3	2	1	2	2	2	4	4
1002603	0	6.70028	57.03	-0.45255	0.59135	0.12999	-0.12052	5	14	0	0	4	-999999	3	4	4	5	4	3	4	3	3	2	5	1	4	3	4	2	3	3	2	3	3	2	2	2	2	3	3	3	4	1	2	5	5	4	5	1
1003816	0	6.1793	25.95	1.1101	0.43821	-0.67162	0.13971	5.36	22	0	0	4	2	3	5	5	5	4	3	4	3	4	2	5	1	4	3	3	3	4	3	2	2	2	4	4	3	3	3	4	4	2	2	2	4	4	4	4	1
1100509	0	0.83001	68.88	0.41857	0.59135	0.03107	-0.12052	4.8	44	0	1	3	4	2	2	2	5	3	5	3	4	1	4	5	1	2	3	3	4	3	2	3	4	4	2	2	2	2	2	3	2	1	1	1	5	5	5	5	1
1100605	0	0.577092	82.41	0.41857	1.18882	1.08375	0.00853	5.2	45	0	1	3	3	5	3	4	5	5	3	4	4	5	4	4	1	3	4	4	4	3	2	2	3	3	4	3	2	4	4	4	2	1	1	1	5	5	5	5	0
1100621	1	1.14202	76.49	0.02611	0.79877	-0.01813	0.18426	4.8	45	0	1	3	4	3	4	4	4	4	3	2	3	4	2	4	3	2	3	3	3	3	2	3	3	3	3	2	2	2	2	3	2	1	1	1	4	4	3	5	1
1104102	0	1.25459	70.89	0.2423	0.19491	-0.7368	-0.34849	5.1	57	0	1	3	3	3	4	3	4	3	2	4	4	3	2	4	2	3	3	3	3	3	3	3	3	3	2	3	2	3	2	3	2	1	1	1	5	5	5	5	1
1105915	1	1.90954	52.72	-0.20353	0.35713	-1.04521	0.01921	4.5	66	0	1	4	5	4	3	-999999	5	5	4	4	2	5	4	5	1	4	3	3	4	3	4	4	3	4	3	4	3	3	3	3	3	1	1	1	5	5	5	4	1
1106102	1	1.09211	78.86	0.45756	0.10872	0.76135	-0.2282	4.58	67	0	1	3	4	2	3	3	5	3	4	2	2	2	2	3	1	2	3	3	3	3	4	3	3	3	2	2	2	2	2	3	3	2	1	1	4	5	5	5	1
1106808	1	0.916336	19.41	0.95013	-999999	-999999	-999999	5.1	73	0	1	1	1	1	2	1	5	2	3	2	4	4	5	2	4	4	4	4	4	2	-999999	3	3	4	3	2	4	2	4	2	3	1	2	2	3	4	3	4	0
1105908	0	0.552794	79.74	1.41421	1.31234	0.12999	0.09242	5.6	66	0	1	3	3	4	3	4	4	4	3	2	2	4	4	5	2	3	4	4	3	3	3	3	3	3	3	3	2	3	2	3	3	1	1	1	5	5	4	5	1
1001016	0	0.555845	74.79	1.59238	1.18882	-0.52106	0.71641	5.35	5	0	1	4	5	4	4	4	4	5	4	4	1	4	3	4	2	3	3	3	2	4	3	2	4	4	3	3	3	3	4	3	4	1	1	1	5	5	5	5	1
1105710	0	0.941649	70.57	0.00904	-999999	-999999	-999999	-999999	64	0	1	3	5	5	5	5	5	5	4	4	4	4	5	5	-999999	4	3	3	4	3	2	3	4	4	4	4	3	3	3	3	4	1	1	1	5	5	5	3	1
2001610	1	2.44584	27.52	1.34197	1.37701	-0.09245	0.3259	4.9	95	1	0	3	4	5	4	4	4	5	4	3	1	4	3	3	2	2	4	4	4	4	3	2	3	3	4	2	4	3	3	2	3	1	1	1	5	5	5	5	1
1107814	1	1.19631	26.64	1.67252	-999999	-999999	-999999	-999999	79	0	1	5	5	5	5	5	5	5	5	5	1	5	5	5	1	4	4	3	3	3	4	4	4	4	2	4	2	4	4	4	4	3	3	3	5	5	5	5	1
1100612	1	0.924868	70.09	0.12202	0.91854	-0.03956	0.81682	5.3	45	0	1	3	4	4	3	4	4	5	4	3	2	4	4	4	2	3	3	4	3	4	2	3	3	3	3	2	3	3	2	3	2	2	1	1	5	5	5	5	1
1003312	1	4.96244	81.13	0.63925	1.66309	1.32826	-0.19742	4.8	18	0	0	4	5	4	4	5	5	5	4	4	1	5	5	5	3	3	2	2	3	4	3	3	4	4	4	3	3	4	3	4	3	2	1	1	3	2	1	4	1
1003713	1	5.07524	53.77	2.44078	0.74586	-0.19753	-0.12052	5.2	21	0	0	5	5	4	5	5	5	5	4	5	1	5	4	5	1	4	4	3	4	4	4	4	3	3	4	4	4	4	4	4	3	3	2	2	4	4	4	4	1
1003906	1	6.72312	65.01	0.45756	0.43004	0.42912	-0.51054	4.6	23	0	0	-999999	-999999	-999999	-999999	-999999	-999999	-999999	-999999	-999999	-999999	-999999	-999999	-999999	-999999	-999999	-999999	-999999	-999999	-999999	-999999	-999999	-999999	-999999	-999999	-999999	-999999	-999999	-999999	-999999	-999999	1	1	1	5	5	5	5	1
1004204	1	4.66521	43.76	0.84361	1.54543	0.32689	0.28873	5.8	24	0	0	5	5	3	4	4	5	2	4	4	3	5	4	2	4	3	3	3	4	4	4	4	4	3	3	4	3	3	3	3	3	1	1	1	3	2	3	4	1
1004205	0	4.01334	61.18	1.63134	1.18882	-0.09245	0.27485	4.7	24	0	0	2	3	3	2	3	5	3	2	4	4	2	4	4	1	4	3	4	2	4	2	2	3	3	2	3	2	2	2	2	3	2	1	1	5	5	5	5	1
1007301	0	5.85587	86.72	0.97536	-999999	-999999	-999999	5.32	37	0	0	-999999	-999999	-999999	-999999	-999999	-999999	-999999	-999999	-999999	-999999	-999999	-999999	-999999	-999999	-999999	-999999	-999999	-999999	-999999	-999999	-999999	-999999	-999999	-999999	-999999	-999999	-999999	-999999	-999999	-999999	1	1	1	5	5	5	5	1
1007318	1	5.74363	85.85	0.13259	-999999	-999999	-999999	4.3	37	0	0	-999999	-999999	-999999	-999999	-999999	-999999	-999999	-999999	-999999	-999999	-999999	-999999	-999999	-999999	-999999	-999999	-999999	-999999	-999999	-999999	-999999	-999999	-999999	-999999	-999999	-999999	-999999	-999999	-999999	-999999	2	1	1	4	4	5	5	1
1101710	1	1.31435	81.92	0.28585	0.21251	-0.57516	0.48923	5.5	47	0	1	5	5	5	5	5	5	5	5	5	5	5	5	5	1	4	4	3	3	3	4	2	2	4	4	3	3	4	3	3	4	1	1	1	5	5	5	5	0
1102104	1	1.21913	85.41	1.43493	0.19942	-0.16559	-0.72104	4.4	51	0	1	4	5	4	5	4	5	5	4	4	1	4	4	4	1	3	3	3	3	4	3	4	4	3	4	4	3	4	3	4	3	1	1	1	5	5	5	5	1
1103405	0	1.49368	82.41	-0.92156	0.8042	-1.04521	-0.10643	4.7	55	0	1	2	4	2	4	3	5	5	3	5	4	2	2	5	2	2	2	3	3	3	2	3	3	3	3	1	1	3	2	3	3	1	1	1	5	5	5	5	1
1104103	1	1.0757	70.34	-0.12301	1.08667	-0.23273	0.36775	4.3	57	0	1	4	4	3	4	4	4	4	3	3	3	3	4	5	1	4	4	4	4	4	4	4	4	3	4	3	2	4	2	4	4	4	4	5	4	4	4	4	4
1104403	1	0.559521	70.09	1.01193	0.98786	2.03736	0.25571	4.8	58	0	1	4	5	5	4	5	5	5	4	4	1	4	3	5	2	4	3	3	3	4	2	2	2	2	3	3	2	3	2	3	4	1	1	1	5	5	5	5	1
1104416	1	0.568031	81.4	2.35918	1.96369	-0.3751	0.19529	5.6	58	0	1	4	5	5	5	5	5	5	5	5	1	5	5	5	1	4	3	2	3	4	3	4	3	4	4	4	3	4	4	4	3	1	1	1	5	5	5	5	1
1105607	1	0.934573	57.03	0.57685	-999999	-999999	-999999	4.85	63	0	1	4	5	4	4	4	5	5	4	3	2	4	4	4	2	4	3	3	3	2	3	3	3	3	3	3	2	4	3	3	3	1	1	1	5	5	5	4	0
1105922	1	0.881083	86.72	1.21496	0.36317	0.32803	0.05184	5	66	0	1	4	4	4	5	5	-999999	5	4	4	2	3	4	5	2	3	2	3	4	4	4	2	4	4	3	4	2	4	3	3	2	2	1	1	5	4	4	5	1
1106202	1	0.852244	56	0.54777	0.91854	0.42912	0.20334	5.1	68	0	1	2	5	4	4	5	5	4	5	2	2	4	3	4	2	3	2	2	4	4	3	3	2	2	4	4	4	4	4	3	4	1	1	1	5	4	3	5	1
1106406	1	0.782844	77.1	0.52886	1.39867	0.32803	0.21409	4.5	70	0	1	4	3	3	4	3	5	2	2	4	4	2	3	4	2	4	3	3	3	3	2	2	3	4	1	4	3	4	3	4	2	2	2	1	4	3	2	3	1
1106611	1	0.57831	86.81	1.55974	1.04019	0.32803	1.05274	4.8	71	0	1	4	4	5	3	3	4	5	4	4	1	3	3	4	2	3	3	3	4	4	3	3	3	3	3	2	3	2	2	3	3	1	1	1	5	5	5	5	1
1106814	0	0.982273	75.5	-0.36643	-999999	-999999	-999999	4.73	73	0	1	5	4	5	4	4	5	4	5	3	2	4	3	5	3	3	3	2	3	3	3	3	2	2	3	2	2	3	2	3	3	1	1	1	4	4	4	5	1
1100514	1	0.697978	73.71	1.38996	1.43246	0.17803	0.0619	5.4	44	0	1	5	5	5	4	4	3	5	5	4	1	4	4	4	3	4	4	4	4	4	3	4	4	4	3	4	3	3	4	3	4	1	1	1	5	4	4	4	1
1106704	1	0.511838	70.09	1.87295	1.37701	0.76135	0.76853	5.3	72	0	1	4	5	5	5	5	3	5	4	4	1	4	4	4	2	4	4	4	4	3	4	4	3	2	3	3	3	3	3	3	3	1	1	1	5	3	4	4	1
1106707	1	1.41613	28.48	0.81559	0.36317	-0.01813	-0.95261	5	72	0	1	4	5	4	5	5	5	4	5	4	2	5	3	5	1	4	4	3	3	3	2	3	3	3	3	2	2	4	2	3	3	1	1	1	5	5	5	5	1
1002411	1	6.58662	35.34	1.1101	1.22773	-0.3751	-0.21934	5.3	12	0	0	4	5	4	4	4	4	4	4	3	2	5	4	5	2	3	3	3	3	3	2	4	3	3	4	3	3	3	3	3	4	1	1	1	4	4	5	5	1
1002415	1	5.82895	70.89	0.95013	1.14465	-0.26714	0.61252	5	12	0	0	2	4	3	4	4	5	5	5	5	3	4	4	5	1	4	4	3	3	3	3	4	4	4	2	2	1	2	2	3	4	1	1	1	4	2	4	5	1
1003003	1	8.151	88.7	0.2423	0.28465	-0.01813	0.10556	5	16	0	0	-999999	-999999	-999999	-999999	-999999	-999999	-999999	-999999	-999999	-999999	-999999	-999999	-999999	-999999	-999999	-999999	-999999	-999999	-999999	-999999	-999999	-999999	-999999	-999999	-999999	-999999	-999999	-999999	-999999	-999999	2	2	1	5	5	4	4	1
1003718	0	7.32972	31.15	-0.31363	0.72976	0.4335	-0.7704	-999999	21	0	0	-999999	-999999	-999999	-999999	-999999	-999999	-999999	-999999	-999999	-999999	-999999	-999999	-999999	-999999	-999999	-999999	-999999	-999999	-999999	-999999	-999999	-999999	-999999	-999999	-999999	-999999	-999999	-999999	-999999	-999999	1	1	1	3	3	3	4	1
1003912	1	7.26937	24.93	-0.44523	1.11568	0.59517	-0.46958	-999999	23	0	0	3	5	4	3	3	3	5	3	4	2	4	4	4	2	2	3	3	3	3	3	3	3	3	2	2	3	2	2	2	2	2	2	2	5	5	5	5	-999999
1004314	1	9.80092	72.94	-0.15399	0.74586	-0.78647	-0.50994	4.8	25	0	0	-999999	-999999	-999999	-999999	-999999	-999999	-999999	-999999	-999999	-999999	-999999	-999999	-999999	-999999	-999999	-999999	-999999	-999999	-999999	-999999	-999999	-999999	-999999	-999999	-999999	-999999	-999999	-999999	-999999	-999999	1	1	1	5	5	5	5	1
1005411	1	6.79029	75.54	0.05088	-999999	-999999	-999999	5.04	31	0	0	-999999	-999999	-999999	-999999	-999999	-999999	-999999	-999999	-999999	-999999	-999999	-999999	-999999	-999999	-999999	-999999	-999999	-999999	-999999	-999999	-999999	-999999	-999999	-999999	-999999	-999999	-999999	-999999	-999999	-999999	1	1	1	5	5	3	5	1
1100212	1	1.7842	88.7	0.46238	-0.34699	-0.01813	-0.74393	4.7	42	0	1	4	5	4	2	4	4	4	5	4	2	4	3	4	3	3	1	2	2	3	2	2	2	2	3	3	3	2	2	3	2	2	1	1	5	4	4	5	0
1100412	0	0.361799	74.66	1.20137	2.19609	1.51555	1.81519	5.7	43	0	1	4	5	5	5	4	5	5	4	4	2	4	4	5	1	4	4	4	4	4	4	4	4	4	3	4	2	3	3	3	3	1	1	1	5	4	5	5	1
1103202	1	1.37953	44.94	0.05088	0.72774	-0.52106	0.04318	5.5	54	0	1	5	5	4	5	5	5	4	5	5	3	5	4	5	1	3	4	4	3	2	4	4	3	4	3	2	3	4	3	3	2	1	1	1	5	5	4	5	1
1104011	1	1.0835	62.13	1.34197	-0.07425	-0.57516	0.4372	4.9	56	0	1	4	5	4	4	4	5	4	5	3	2	5	4	4	1	3	3	3	2	4	2	3	4	3	3	4	2	4	3	2	2	2	2	2	4	3	4	4	1
1104606	0	0.548473	56	0.81559	1.29476	0.59517	0.61252	5.2	59	0	1	3	5	4	5	5	5	4	3	2	2	4	2	5	1	3	4	3	4	4	1	3	4	4	3	4	3	4	3	3	2	1	1	1	5	5	5	5	1
1104714	1	0.773225	76.49	1.16599	1.01594	0.32689	0.13971	5.2	60	0	1	4	4	3	4	4	5	4	4	4	2	4	5	5	4	3	3	3	3	3	3	4	4	4	2	3	2	3	3	3	4	1	1	1	5	5	5	5	1
1104802	0	0.548149	50.37	2.01165	1.14465	-0.16559	0.00853	5.4	61	0	1	4	5	4	5	5	5	5	4	4	1	5	4	5	1	4	4	4	4	3	4	4	3	4	4	3	3	4	3	4	3	1	1	1	5	5	5	5	0
1105605	1	0.992395	75.13	1.1101	-999999	-999999	-999999	5.6	63	0	1	5	5	4	4	4	5	5	5	4	2	5	4	5	3	4	4	3	4	4	3	2	2	3	3	2	2	3	2	3	4	1	1	1	5	5	5	5	0
1105815	1	1.03707	57.38	2.1518	-999999	-999999	-999999	5.7	65	0	1	4	5	4	5	5	5	5	4	2	1	5	4	5	1	2	3	3	3	3	2	2	3	3	3	3	3	3	3	3	2	1	1	1	4	3	4	4	0
1106315	1	0.684436	31.08	0.95419	1.21808	0.96132	-0.03651	4.8	69	0	1	3	4	4	3	4	4	4	2	3	2	4	4	5	3	2	3	3	3	3	2	2	3	2	3	2	2	3	3	3	3	1	1	1	3	3	3	3	1
1106412	1	2.49526	75.54	-0.15399	-0.49924	-0.95657	-0.06463	5.6	70	0	1	4	5	4	5	5	5	5	3	1	2	4	3	5	1	3	3	3	3	4	4	3	4	4	2	2	2	4	3	4	4	1	2	1	5	4	4	4	1
1106610	1	0.974837	75.5	0.57685	0.98786	-0.3751	0.41519	4.7	71	0	1	3	5	4	5	1	5	5	3	4	2	5	5	5	1	4	4	4	4	4	3	3	3	3	3	4	3	4	3	4	3	1	1	1	5	5	5	5	1
1106708	0	1.08089	-999999	0.2423	0.28465	-0.31511	-0.36398	-999999	72	0	1	4	5	4	5	5	5	5	4	4	2	5	4	5	1	4	4	4	4	4	4	4	4	4	3	2	3	2	3	2	4	1	1	1	5	5	5	5	0
1106709	0	0.892843	73.38	0.26192	0.36189	-0.52106	0.56917	-999999	72	0	1	2	5	2	4	4	5	4	3	1	3	4	3	5	2	2	4	2	4	2	1	2	3	3	2	3	2	3	2	3	4	1	1	1	5	5	5	5	1
1106712	1	1.77128	81.92	0.50677	0.50346	-0.99469	-0.63787	5.3	72	0	1	3	5	4	5	5	5	5	4	4	2	5	5	5	3	4	4	4	4	4	4	4	4	4	3	3	2	3	2	3	3	1	1	1	5	5	5	5	0
1106717	1	0.642947	75.54	0.72103	1.14465	0.77452	0.83035	4.97	72	0	1	3	5	4	5	4	5	5	4	3	2	4	4	4	2	3	3	3	3	2	3	4	4	3	3	3	2	3	2	3	3	1	1	1	5	5	5	5	1
1100107	1	0.49361	62.39	1.43493	1.90457	0.4335	1.31056	4.81	41	0	1	4	4	4	3	4	5	4	5	3	2	2	3	5	2	3	3	2	4	4	4	3	4	4	3	4	2	3	3	2	4	1	1	1	4	4	4	5	1
1103207	1	0.793636	88.7	1.55974	0.91854	-0.26714	0.08304	-999999	54	0	1	2	3	4	2	3	5	3	4	2	3	3	2	5	2	3	3	4	3	3	3	-999999	4	4	2	3	1	2	2	3	3	1	1	1	4	2	3	4	1
1104903	1	1.22543	80.92	0.13259	1.22773	-0.31511	-0.37779	5	62	0	1	4	3	3	2	2	5	3	4	4	3	1	4	5	1	3	3	3	4	4	2	3	4	4	2	3	2	3	2	3	4	1	1	1	4	4	4	4	1
1003006	1	11.0341	70.34	1.1101	0.2807	-2.12809	-0.12052	5.3	16	0	0	4	4	4	5	5	5	5	5	4	1	5	3	5	-999999	2	4	4	4	4	3	3	3	3	3	3	3	3	3	4	3	3	1	1	3	4	3	4	1
2006816	1	6.90037	76.65	1.67252	-999999	-999999	-999999	5.5	112	1	1	4	5	5	4	4	5	5	4	5	1	5	5	5	1	2	2	3	2	4	3	3	4	4	3	4	2	4	3	4	2	1	1	1	4	4	4	4	1
2006901	0	4.3574	28.48	0.91459	-999999	-999999	-999999	4.9	113	1	1	3	4	3	4	4	4	4	4	3	2	3	2	4	2	3	2	2	2	3	2	2	3	3	3	3	2	3	3	3	3	3	3	2	2	2	2	2	0
2006910	1	4.88642	58.77	0.43278	-999999	-999999	-999999	4.6	113	1	1	4	5	4	4	5	5	5	5	5	3	5	3	4	3	3	3	2	3	4	3	4	3	3	4	4	3	3	4	3	3	2	1	1	4	4	4	5	1
2103007	1	7.60743	59.89	0.20321	0.14063	-0.95657	-0.59511	5.2	119	1	1	4	5	3	4	4	5	5	3	5	2	4	3	5	4	3	3	3	3	4	3	3	4	3	2	2	2	3	3	3	3	1	1	1	5	5	5	5	0
2001401	1	4.79303	68.7	-0.58184	0.90269	-0.31511	0.25571	4.9	93	1	0	1	1	3	1	1	5	5	1	1	2	1	1	3	3	1	3	2	2	1	3	2	1	1	1	1	1	1	1	1	1	1	2	1	4	4	4	4	0
2103705	1	3.31316	57	1.77474	0.70788	-1.48397	0.51224	5	126	1	1	5	4	4	5	4	5	4	5	5	2	4	4	5	1	4	4	3	3	4	4	2	2	3	3	4	2	3	3	4	3	1	1	1	5	5	4	4	1
2000709	0	16.7085	72.94	-0.69831	-0.6648	-2.50928	-1.00954	5.1	86	1	0	4	3	1	3	3	5	1	3	5	3	2	1	5	1	1	2	2	4	4	1	1	4	4	1	1	1	3	2	1	1	3	1	1	5	5	5	5	0
2000815	1	4.48857	44.94	-0.29007	1.0629	0.03107	0.01361	5	87	1	0	2	3	2	3	3	2	3	2	1	3	2	2	4	3	3	3	3	2	3	3	2	3	3	3	3	2	3	2	2	2	1	2	1	4	3	4	4	0
1101716	0	0.83068	68.55	1.07286	0.72976	-0.3751	-0.51054	-999999	47	0	1	4	5	4	4	4	5	4	3	5	2	3	5	5	3	2	4	3	3	3	1	2	2	2	3	3	2	3	3	3	2	2	1	1	5	5	5	5	1
1106901	0	0.684432	43.33	0.81559	0.43821	0.27848	0.21409	4.7	74	0	1	4	5	5	5	5	5	4	3	4	3	4	4	5	2	4	3	3	3	4	3	3	3	4	3	4	2	3	3	3	3	2	1	2	5	5	4	5	1
2001811	1	9.94818	76.98	0.97536	-0.3177	-1.83129	-0.45106	4.6	97	1	0	-999999	-999999	-999999	-999999	-999999	-999999	-999999	-999999	-999999	-999999	-999999	-999999	-999999	-999999	-999999	-999999	-999999	-999999	-999999	-999999	-999999	-999999	-999999	-999999	-999999	-999999	-999999	-999999	-999999	-999999	3	2	2	4	4	4	4	0
2006912	0	5.09947	83.5	0.81559	-999999	-999999	-999999	-999999	113	1	1	4	5	4	5	5	5	5	4	2	2	4	3	5	3	3	4	4	3	3	2	3	4	3	4	3	2	4	3	4	3	1	1	1	5	5	5	5	1
2104808	0	5.49424	50.9	0.52886	-0.65132	-1.32836	-0.25815	4.8	137	1	1	3	5	3	4	4	5	5	3	3	2	4	2	4	2	3	3	3	3	3	3	2	4	3	3	3	3	3	4	3	4	2	4	2	5	5	5	5	0
2105311	0	4.36656	57.68	0.74602	-999999	-999999	-999999	5.3	142	1	1	3	4	4	4	4	5	5	4	3	2	3	2	4	3	3	3	3	2	3	2	3	3	4	3	3	2	3	3	2	3	2	1	1	5	5	5	5	1
2105903	0	5.12328	57.68	0.20321	-999999	-999999	-999999	4.8	148	1	1	3	5	2	5	5	5	2	3	2	3	3	2	5	1	2	2	3	2	4	2	2	2	3	4	2	2	3	2	2	2	1	1	1	5	5	5	5	1
2106004	1	7.01907	50.37	0.20321	-999999	-999999	-999999	4.4	149	1	1	4	3	3	3	3	4	2	4	4	3	3	2	5	2	3	2	3	2	3	2	3	3	3	3	3	1	3	3	2	3	2	1	1	5	5	4	4	1
1005114	0	4.92119	68.77	0.69455	1.40502	0.04699	0.25571	5.3	28	0	0	3	4	4	4	4	5	5	2	3	3	4	3	4	2	2	3	3	3	3	2	4	3	3	4	3	2	3	3	3	2	1	1	1	5	5	5	5	0
1007414	0	8.82228	76.49	-1.40815	-999999	-999999	-999999	4.6	38	0	0	-999999	-999999	-999999	-999999	-999999	-999999	-999999	-999999	-999999	-999999	-999999	-999999	-999999	-999999	-999999	-999999	-999999	-999999	-999999	-999999	-999999	-999999	-999999	-999999	-999999	-999999	-999999	-999999	-999999	-999999	1	1	1	5	5	3	5	1
2104511	1	6.83985	56	0.41857	-999999	-999999	-999999	4.7	134	1	1	4	4	3	4	4	5	5	4	5	2	3	4	5	1	4	4	3	4	4	4	3	3	3	2	3	2	-999999	3	4	4	2	1	1	3	4	4	4	1
1002216	0	6.04851	76.49	0.14307	0.79877	-0.31511	0.09559	4.7	11	0	0	3	5	4	5	5	5	4	4	3	3	3	3	4	2	3	3	3	3	4	3	3	3	3	3	3	4	4	3	4	3	1	1	1	4	4	4	4	1
1004301	0	5.42085	70.34	0.45756	0.65221	0.32689	-0.06515	5	25	0	0	-999999	-999999	-999999	-999999	-999999	-999999	-999999	-999999	-999999	-999999	-999999	-999999	-999999	-999999	-999999	-999999	-999999	-999999	-999999	-999999	-999999	-999999	-999999	-999999	-999999	-999999	-999999	-999999	-999999	-999999	1	1	1	5	5	5	5	1
1004502	1	13.5412	80.75	0.14307	0.79877	-0.41914	-2.31462	4.6	26	0	0	4	4	3	4	4	5	3	3	4	3	3	2	5	3	2	3	3	3	3	2	3	3	3	1	3	2	3	2	3	3	1	1	1	3	3	4	4	1
1106408	0	0.963203	52.4	0.24071	-0.19373	-0.19753	0.51224	4.7	70	0	1	2	4	2	4	5	4	3	4	4	3	1	4	5	1	4	4	4	3	3	3	3	3	4	3	3	2	3	3	3	3	2	2	2	5	5	5	5	1
2001104	1	4.63408	75.43	1.21496	0.98786	-1.27523	-0.54062	5	90	1	0	-999999	-999999	-999999	-999999	-999999	-999999	-999999	-999999	-999999	-999999	-999999	-999999	-999999	-999999	-999999	-999999	-999999	-999999	-999999	-999999	-999999	-999999	-999999	-999999	-999999	-999999	-999999	-999999	-999999	-999999	1	2	1	4	4	4	4	1
2102911	1	4.12421	56.35	0.37045	0.72774	-0.52106	0.24151	4.6	118	1	1	-999999	-999999	-999999	-999999	-999999	-999999	-999999	-999999	-999999	-999999	-999999	-999999	-999999	-999999	-999999	-999999	-999999	-999999	-999999	-999999	-999999	-999999	-999999	-999999	-999999	-999999	-999999	-999999	-999999	-999999	1	1	1	5	5	5	5	1
2103301	0	6.69846	28.48	0.53641	-0.0027	-2.03962	-0.72591	4.93	122	1	1	4	5	3	5	4	5	5	3	3	3	4	3	5	1	3	3	3	3	4	2	3	2	3	3	4	2	4	3	3	4	1	1	1	5	5	3	3	0
2103306	1	8.21103	56	0.57685	-0.177	-1.32836	-0.62821	3.5	122	1	1	4	5	4	5	5	5	3	4	4	3	3	5	5	1	3	4	4	3	3	3	4	4	3	3	4	2	4	2	4	3	4	3	4	5	5	4	5	4
2103401	1	8.25604	70.34	0.41857	0.43821	-1.98335	-0.33452	4.7	123	1	1	2	5	4	3	4	3	2	1	4	1	4	5	4	3	4	4	4	3	3	2	4	2	3	3	4	2	3	2	4	4	2	1	1	5	3	4	4	1
2103916	1	8.71644	79.74	1.529	-0.27054	-2.50928	-0.60091	5.22	128	1	1	4	5	5	5	5	5	5	4	5	2	4	3	5	2	3	4	3	4	3	3	3	3	2	4	4	3	4	3	3	3	1	1	1	4	4	3	4	0
2103917	0	6.15842	79.74	0.74602	-0.0027	-2.12809	-0.46958	4.6	128	1	1	4	5	1	5	5	5	5	5	4	1	5	3	5	1	2	3	2	1	4	3	3	3	3	4	4	4	4	3	4	4	1	1	1	3	2	3	3	0
2104815	0	3.5991	73.71	0.11192	0.45764	-0.68921	-0.02388	4.5	137	1	1	4	5	3	5	4	5	5	4	5	1	4	4	5	1	3	4	4	2	3	1	3	3	3	3	4	3	4	3	3	4	2	2	1	5	5	5	5	1
2105405	1	11.7831	40.54	0.88459	-999999	-999999	-999999	-999999	143	1	1	4	5	4	3	3	5	5	2	2	2	4	3	5	1	2	3	3	2	3	3	3	4	4	3	3	3	3	3	3	3	1	2	1	5	4	5	4	1
2105507	1	5.46443	65.01	1.07454	-999999	-999999	-999999	5.4	144	1	1	4	3	4	2	2	4	5	4	4	1	3	3	4	1	3	3	3	4	4	4	3	4	4	1	3	2	1	2	2	3	1	1	1	3	3	5	4	1
2104809	0	8.37464	70.34	-0.20353	0.14063	-2.03962	-0.81738	4.8	137	1	1	2	2	3	2	2	5	3	5	4	2	1	2	3	1	2	1	1	1	3	2	1	3	3	2	3	1	3	2	2	2	2	1	2	5	5	5	5	1
2000104	0	6.46933	56.35	0.28585	-1.01666	-1.32836	0.08304	-999999	80	1	0	4	5	3	5	4	5	5	4	5	3	4	2	5	1	4	3	-999999	2	4	3	2	3	4	4	4	3	3	4	3	4	5	5	5	5	4	5	4	4
2104503	0	5.83802	70.34	-0.29007	-999999	-999999	-999999	4.5	134	1	1	3	5	4	5	5	5	5	5	4	2	5	4	5	2	3	3	3	3	4	3	4	4	3	3	4	3	4	3	4	3	1	1	1	5	5	5	5	1
2104711	0	4.81787	73.38	0.81781	-999999	-999999	-999999	5.3	136	1	1	2	3	4	2	2	4	5	3	2	1	4	2	4	3	3	3	3	3	3	3	3	3	3	1	2	2	2	3	3	2	1	1	1	5	5	5	5	1
1105805	1	1.267	-999999	0.85158	-999999	-999999	-999999	-999999	65	0	1	4	3	4	3	3	5	5	4	4	2	3	4	4	1	3	1	3	3	3	3	3	4	4	2	4	1	2	2	1	3	1	1	1	-999999	-999999	-999999	-999999	0
1107505	1	1.17786	81.92	0.62491	0.61922	-0.67162	0.24151	5.3	76	0	1	3	4	4	4	4	4	3	4	4	2	3	4	5	4	4	3	2	1	4	3	3	4	4	2	3	1	3	2	3	3	1	1	1	5	5	5	5	1
1107508	0	1.07211	75.54	0.14654	1.01594	-1.04521	-0.29715	5	76	0	1	5	5	4	-999999	5	5	3	4	3	3	4	2	5	1	2	3	3	3	4	2	2	3	3	4	3	3	3	2	3	2	1	1	1	5	5	5	5	1
1104609	0	1.28992	56	-0.03793	0.36923	-0.23273	-0.90913	5.18	59	0	1	4	5	4	4	4	5	3	3	5	3	5	3	5	1	3	2	3	3	3	4	3	4	4	4	4	3	4	3	3	2	1	1	1	5	4	4	5	0
1105919	0	1.81734	62.45	0.12202	-0.3618	-1.53844	-0.27969	5	66	0	1	4	5	4	5	4	5	5	4	4	2	4	4	5	1	3	3	2	2	3	2	3	3	3	3	3	3	3	3	3	3	2	2	2	5	4	5	3	0
1100510	1	4.15733	74.79	0.20321	1.11568	0.18675	-4.74882	4.8	44	0	1	4	5	4	5	5	5	5	5	5	2	4	4	5	1	3	3	4	3	3	3	3	3	3	3	3	3	3	3	3	3	2	1	1	5	5	5	5	1
1105820	1	1.17132	78.86	1.07165	-999999	-999999	-999999	4.9	65	0	1	3	5	4	5	4	5	3	2	3	3	3	3	5	3	4	3	3	3	3	2	3	2	3	3	3	2	3	3	3	3	1	1	1	5	5	5	5	0
1107014	0	1.29583	76.49	-0.04512	0.72976	-1.13563	-0.3761	5.3	75	0	1	2	3	3	1	3	5	2	2	3	5	3	2	4	1	3	3	3	3	3	2	2	2	3	1	2	1	2	2	1	2	1	1	1	5	5	5	5	0
1006018	0	7.4713	82.41	-0.44235	0.2817	0.4335	0.12298	-999999	33	0	0	-999999	-999999	-999999	-999999	-999999	-999999	-999999	-999999	-999999	-999999	-999999	-999999	-999999	-999999	-999999	-999999	-999999	-999999	-999999	-999999	-999999	-999999	-999999	-999999	-999999	-999999	-999999	-999999	-999999	-999999	1	1	1	5	5	5	5	1
1007212	1	5.09179	-999999	1.55974	1.18882	0.17803	0.34095	5.3	36	0	0	4	5	4	5	4	5	5	4	4	1	4	4	4	1	3	1	1	2	4	4	3	3	3	4	4	4	3	4	2	4	1	1	1	5	5	5	5	1
1005405	0	5.5063	74.66	-0.04519	-999999	-999999	-999999	4.93	31	0	0	-999999	-999999	-999999	-999999	-999999	-999999	-999999	-999999	-999999	-999999	-999999	-999999	-999999	-999999	-999999	-999999	-999999	-999999	-999999	-999999	-999999	-999999	-999999	-999999	-999999	-999999	-999999	-999999	-999999	-999999	1	1	1	5	5	5	5	1
1101803	1	0.95618	81.92	0.63925	0.57748	0.32689	0.01921	4.85	48	0	1	4	4	3	4	4	4	5	3	5	2	3	3	5	1	3	3	3	1	3	2	2	3	1	3	3	3	3	2	3	3	3	2	1	5	5	5	5	1
1002512	1	9.66316	54.55	0.49926	-0.27054	-0.16559	-0.29151	5	13	0	0	4	5	4	5	4	5	5	4	4	1	4	4	4	1	3	4	3	4	3	3	3	4	4	3	3	3	4	3	-999999	4	1	1	1	5	3	4	5	1
1105918	1	1.50507	62.39	0.26192	0.53227	-0.95657	0.09559	5	66	0	1	3	2	2	3	4	4	-999999	4	3	3	4	4	3	2	2	3	3	2	3	2	2	3	2	3	3	2	3	2	3	3	2	1	1	5	4	5	5	1
1105603	0	0.940633	75.54	0.0319	-999999	-999999	-999999	4.67	63	0	1	3	5	3	3	3	5	3	4	4	4	3	2	5	1	3	3	3	3	4	2	3	3	3	3	3	2	3	2	3	3	1	1	1	5	5	3	3	1
1005513	1	6.79186	43.33	0.11192	-999999	-999999	-999999	4.8	32	0	0	2	2	3	2	3	5	2	2	2	4	2	2	-999999	2	2	3	3	4	4	2	3	3	2	2	2	3	2	2	2	2	1	1	2	5	4	4	4	1
1001014	1	1.52466	72.3	0.46238	0.90269	-0.82915	-0.64758	5.1	5	0	1	5	4	4	4	4	4	4	4	5	2	4	4	4	2	3	3	3	3	3	3	4	3	3	3	3	3	3	2	3	3	2	1	1	5	5	5	5	1
2105115	0	6.34578	43.33	-1.20938	-999999	-999999	-999999	-999999	140	1	1	1	4	3	5	2	-999999	3	2	1	3	1	1	4	3	2	1	3	1	2	4	3	3	3	2	2	3	3	2	2	2	3	2	1	5	5	5	5	1
1001315	1	8.42872	88.7	0.53641	-999999	-999999	-999999	4.9	8	0	0	-999999	-999999	-999999	-999999	-999999	-999999	-999999	-999999	-999999	-999999	-999999	-999999	-999999	-999999	-999999	-999999	-999999	-999999	-999999	-999999	-999999	-999999	-999999	-999999	-999999	-999999	-999999	-999999	-999999	-999999	2	1	1	3	3	4	4	1
1100508	1	1.64658	-999999	0.05088	0.8042	0.11746	-1.34833	4.8	44	0	1	4	3	3	3	4	5	4	4	3	2	3	3	4	3	3	3	3	3	3	2	3	-999999	3	-999999	2	-999999	3	2	3	2	2	1	1	-999999	-999999	-999999	-999999	1
1100522	1	1.57493	79.05	-0.361	0.82336	-0.46746	-0.15684	4.6	44	0	1	4	5	3	4	5	5	4	5	4	3	3	3	5	2	3	3	2	3	3	3	3	3	3	3	2	2	3	3	4	2	1	1	1	5	5	5	5	1
1103210	0	0.890964	81.4	0.24071	0.53227	-0.52106	0.36775	4.6	54	0	1	4	4	4	5	4	5	4	5	5	1	3	3	5	1	3	3	2	2	4	2	2	3	4	3	3	2	3	3	3	3	1	1	1	5	5	5	5	0
1100208	1	2.12059	70.34	0.66815	0.03988	-1.66539	-0.25815	-999999	42	0	1	4	5	3	4	4	5	5	4	4	1	4	3	4	1	3	3	4	3	3	2	2	3	3	3	3	1	2	3	3	2	2	1	1	3	3	3	3	1
1107011	0	0.802973	67.94	0.31238	0.19942	0.76135	-0.14732	4.8	75	0	1	2	4	2	3	4	5	2	1	1	4	3	2	5	2	1	2	2	2	3	2	1	3	3	3	2	1	3	2	2	2	1	1	1	5	5	5	5	1
2103105	1	3.34113	-999999	1.07286	1.66309	-0.95657	-0.18788	4.6	120	1	1	3	5	5	5	5	3	5	4	5	2	4	4	5	1	3	4	4	3	3	2	3	3	4	2	4	4	3	3	3	3	1	2	1	-999999	-999999	-999999	-999999	-999999
1001023	1	1.05962	70.4	0.54777	-0.14753	0.79349	0.08304	5.2	5	0	1	5	5	5	5	5	4	5	5	5	1	4	4	5	1	3	4	4	3	3	2	3	4	4	4	4	2	3	3	3	2	3	1	1	5	5	5	4	1
1004221	1	5.13846	76.49	0.58225	1.08667	1.10747	0.01361	5.2	24	0	0	3	4	3	5	4	4	5	2	2	3	4	3	5	2	3	2	1	3	3	3	2	3	3	2	2	1	3	3	2	2	2	2	2	5	5	5	5	0
2104609	0	4.02383	50.15	0.7397	-999999	-999999	-999999	-999999	135	1	1	1	1	2	2	1	4	1	2	2	5	1	1	4	1	2	3	3	3	4	1	3	2	3	1	2	1	2	2	2	2	5	3	5	5	5	5	5	-999999
2103911	1	5.97939	-999999	0.2423	0.91854	-1.3665	-0.34849	-999999	128	1	1	5	5	4	5	5	5	5	5	5	1	5	4	5	1	4	4	4	2	2	4	4	4	4	4	4	4	4	4	4	4	3	3	2	-999999	-999999	-999999	-999999	0
2104514	1	6.85132	-999999	-0.4268	-999999	-999999	-999999	4.5	134	1	1	2	2	2	3	3	5	4	3	4	2	2	2	4	3	3	2	2	3	3	3	3	3	3	2	2	2	2	2	2	2	2	2	1	-999999	-999999	-999999	-999999	-999999
2105216	1	5.92485	-999999	0.31238	-999999	-999999	-999999	4.8	141	1	1	2	5	5	4	4	4	4	2	4	2	3	4	4	2	3	3	4	3	4	2	3	3	3	2	2	2	2	2	3	4	2	2	1	-999999	-999999	-999999	-999999	-999999
2105302	1	5.26133	74.66	0.14307	-999999	-999999	-999999	-999999	142	1	1	2	4	4	3	3	3	5	4	3	2	3	3	3	2	2	3	3	2	3	2	2	3	3	3	3	3	3	2	3	2	2	2	1	5	5	4	5	-999999
2006815	0	3.62729	58.07	1.49761	-999999	-999999	-999999	5.3	112	1	1	3	3	4	3	3	4	4	4	3	2	2	2	4	3	3	3	3	2	3	2	2	4	4	2	2	1	3	2	2	3	1	2	1	4	3	3	4	1
2103014	0	2.68159	58.07	1.01193	1.40502	-1.71658	0.51224	5	119	1	1	4	5	5	5	5	5	5	4	3	3	5	4	5	3	3	3	3	3	4	2	3	3	3	4	3	2	3	3	4	3	1	1	1	5	5	5	5	1
[truncated: 7 more columns]
